# Supplementary material for: Designed nanoparticles elicit cross-reactive antibody responses to conserved influenza virus hemagglutinin stem epitopes
Source: PLoS Pathog. 2023 Aug 28;19(8):e1011514. doi: 10.1371/journal.ppat.1011514 (PMC10491405; doi:10.1371/journal.ppat.1011514)
Supplement: S1 Table — (XLSX) [file ppat.1011514.s019.xlsx]

## Sheet: Sheet1
Table S1: Hemagglutinin full-length sequences used for phylogenetic tree construction
Subtype	Group	GenBank Accession	Genbank Name
H1	1	ALH26545.1	hemagglutinin [Influenza A virus (A/New York/61/2015(H1N1))]
H2	1	AFV53314.1	hemagglutinin [Influenza A virus (A/Ann Arbor/6/1960(H2N2))]
H3	2	AEU05027.1	hemagglutinin [Influenza A virus (A/Indiana/10/2011(H3N2))]
H4	2	ACE81703.1	hemagglutinin [Influenza A virus (A/bufflehead/California/HKWF205/2007(H4N8))]
H5	1	AAW80717.1	hemagglutinin HA [Influenza A virus (A/Viet Nam/1203/2004(H5N1))]
H6	1	ABI84827.1	hemagglutinin [Influenza A virus (A/chicken/New York/14677-13/1998(H6N2))]
H7	2	ACC55270.1	hemagglutinin [Influenza A virus (A/New York/107/2003(H7N2))]
H8	1	ABI84519.1	hemagglutinin [Influenza A virus (A/turkey/Ontario/6118/1968(H8N4))]
H9	1	NP_859037.1	Hemagglutinin [Influenza A virus (A/Hong Kong/1073/99(H9N2))]
H10	2	AIZ07529.1	hemagglutinin [Influenza A virus (A/harbour seal/Germany/1/2014(H10N7))]
H11	1	ABD66296.1	hemagglutinin [Influenza A virus (A/duck/Memphis/546/1974(H11N9))]
H12	1	P03446.2	hemagglutinin [Influenza A virus (A/duck/Alberta/60/1976(H12N5))]
H13	1	ACS93992.1	hemagglutinin [Influenza A virus (A/gull/Maryland/704/1977(H13N6))]
H14	2	ACS93993.1	hemagglutinin [Influenza A virus (A/mallard/Astrakhan/263/1982(H14N5))]
H15	2	AAA96134.1	hemagglutinin [Influenza A virus (A/shearwater/West Australia/2576/79(H15N9))]
H16	1	AGB51345.1	hemagglutinin [Influenza A virus (A/shorebird/Delaware/172/2006(H16N3))]
H17	1	AFC35438.1	hemagglutinin [Influenza A virus (A/little yellow-shouldered bat/Guatemala/060/2010(H17N10))]
H18	1	AGX84934.1	hemagglutinin [Influenza A virus (A/flat-faced bat/Peru/033/2010(H18N11))]
