# Supplementary material for: Designed nanoparticles elicit cross-reactive antibody responses to conserved influenza virus hemagglutinin stem epitopes
Source: PLoS Pathog. 2023 Aug 28;19(8):e1011514. doi: 10.1371/journal.ppat.1011514 (PMC10491405; doi:10.1371/journal.ppat.1011514)
Supplement: S2 Table — (XLSX) [file ppat.1011514.s020.xlsx]

## Sheet: Sheet1
Table S2: Hemagglutinin helix-A sequences used for helix A phylogenetic tree construction
Subtype	Group	GenBank Accession	Genbank Name	Helix-A Sequence
H1	1	FJ966082	Influenza A virus (A/California/04/2009(H1N1)) segment 4 hemagglutinin (HA) gene	DLKSTQNAIDEITNKVNSVIEK
H2	1	CY125902	Influenza A virus (A/Ann Arbor/6/1960(H2N2)) hemagglutinin (HA) gene	DKESTQKAFDGITNKVNAVIEK
H3	2	CY113005	Influenza A virus (A/Indiana/10/2011(H3N2)) segment 4 hemagglutinin (HA) gene	DLKSTQAAIDQINGKLNRLIGK
H4	2	CY032892	Influenza A virus (A/bufflehead/California/HKWF205/2007(H4N8)) segment 4 sequence	DLKSTQAAIDQINGKLNRLIEK
H5	1	FJ842476	Influenza A virus (A/chicken/Vietnam/NCVD-016/2008(H5N1)) segment 4 hemagglutinin (HA) gene	DKESTQKAIDGVTNKVNSIIDK
H6	1	CY014880	Influenza A virus (A/chicken/New York/14677-13/1998(H6N2)) segment 4, complete sequence	DKESTQKAIDGITNKVNSIIDK
H7	2	EU587368	Influenza A virus (A/New York/107/2003(H7N2)) segment 4 hemagglutinin (HA) gene	DYKSTQSAIDQITGKLNRLIGK
H8	1	CY087776	Influenza A virus (A/turkey/Ontario/6118/1968(H8N4)) hemagglutinin (HA) gene	DQKSTQEAIDKITNKVNNIVDK
H9	1	AJ404626	Influenza A virus ha gene for Hemagglutinin, genomic RNA, strain A/Hong Kong/1073/99(H9N2)	DRDSTQKAIDKITSKVNNIVDK
H10	2	KP137830	Influenza A virus (A/harbour seal/Germany/1/2014(H10N7)) segment 4 hemagglutinin (HA) gene	DYKSTQAAIDQITGKLNRIIKK
H11	1	DQ435283	Influenza A virus (A/duck/Memphis/546/1974(H11N9)) hemagglutinin (HA) gene	DKESTQTAIDQITSKVNNIVDR
H12	1	D90307	Influenza A virus (A/duck/Alberta/60/1976(H12N5)) gene for hemagglutinin precursor	DRDSTQRAIDNMQNKLNNVIDK
H13	1	GQ247866	Influenza A virus (A/gull/Maryland/704/1977(H13N6)) segment 4 hemagglutinin (HA) gene	DKESTQKAIDQITTKINNIIDK
H14	2	CY130094	Influenza A virus (A/mallard/Astrakhan/263/1982(H14N5)) hemagglutinin (HA) gene	same as H4
H15	2	CY006010	Influenza A virus (A/wedge-tailed shearwater/Western Australia/2576/1979(H15N9)) segment 4	DYKSTQAAIDQITGKLNRLIEK
H16	1	CY130110	Influenza A virus (A/shorebird/Delaware/172/2006(H16N3)) hemagglutinin (HA) gene	DKASTQKAIDEITTKINNIIEK
H17	1	CY103884	Influenza A virus (A/little yellow-shouldered bat/Guatemala/164/2009(H17N10)) hemagglutinin (HA) gene	DKEATQKAVDAITNKVNSIIDK
H18	1	KR077932	Influenza A virus (A/dark fruit-eating bat/Bolivia/PBV780-781/2011(H18N11)) segment 4 hemagglutinin (HA) gene	DKEATQKAVDAITTKVNNIIDK
