# Supplementary material for: Designed nanoparticles elicit cross-reactive antibody responses to conserved influenza virus hemagglutinin stem epitopes
Source: PLoS Pathog. 2023 Aug 28;19(8):e1011514. doi: 10.1371/journal.ppat.1011514 (PMC10491405; doi:10.1371/journal.ppat.1011514)
Supplement: S1 Data — (XLSX) [file ppat.1011514.s022.xlsx]

## Sheet: 2E
	α Saline				Nano+SAS				α H1-Nano (4°C)				α H1-Nano (40oC)				α H1-Nano (90oC)				α Scaffolding
4.20412	0.024	0.016	0.001	-0.012	0.713	0.62	0.543	0.573	0.115	0.128	0.054	0.12	0.065	0.066	0.035	0.045	0.044	0.045	0.038	0.046	0.001	0.005	-0.014
3.90309	0.02	0.024	-0.007	-0.008	1.098	0.989	0.898	0.893	0.209	0.226	0.157	0.221	0.124	0.121	0.085	0.105	0.1	0.081	0.07	0.07	0.003	0.009	-0.011
3.60206	0.011	0.008	0.007	-0.016	1.54	1.521	1.369	1.258	0.382	0.425	0.282	0.426	0.225	0.224	0.176	0.201	0.159	0.143	0.118	0.154	0.005	0.018	-0.015
3.30103	0.016	0.019	-0.006	0.005	1.845	1.774	1.759	1.678	0.703	0.727	0.524	0.719	0.409	0.407	0.344	0.378	0.307	0.292	0.239	0.278	0.012	0.048	0.007
3	0.014	0.018	0	-0.003	2.045	2.047	1.999	1.865	1.098	1.095	0.914	1.077	0.749	0.675	0.598	0.637	0.508	0.501	0.458	0.492	0.014	0.006	0.01
2.69897	0.02	0.029	0.005	-0.004	2.262	2.166	2.027	1.972	1.613	1.59	1.311	1.369	1.203	1.122	0.917	0.96	0.921	0.876	0.715	0.795	0.018	0.011	-0.007
2.39794	0.033	0.035	0.002	0.015	2.526	2.393	2.19	2.056	1.993	1.93	1.61	1.573	1.654	1.532	1.191	1.241	1.183	1.277	0.996	1.035	0.029	0.006	0.011
2.09691	0.059	0.064	0.025	0.045	2.248	2.295	2.05	1.89	2.155	2.072	1.68	1.597	1.83	1.796	1.474	1.445	1.551	1.6	1.32	1.456	0.051	0.01	0.027
										smb://ai-fas3/LID_EMICRO/shared/Mallory/Mouse DATA/NPST02 Heated/heated dilutions.pzfx

## Sheet: 2F
		Scaffolding										H1-Nano										H1 rHA
α Saline		0.03375	0.01175	0.05275	-0.0055	-0.01125						0.03	0.00775	0.063	-0.00725	-0.01775						0.017	0.02625	0.046	0.0195	0.014
α H1-Nano (4oC)		0.018	0.027	0.0495	0.0195	0.0805						0.67	0.81825	1.08	0.912	1.25175						0.13625	0.328	0.646	0.3215	0.54225
α H1-Nano (40oC)		-0.0025	-0.0115	0.10175	0.0945	0.11625	0.0915	0.141	0.116	0.14425		0.37175	0.6315	1.03425	1.161	0.734	0.994	1.18125	1.3475	1.1845		0.06925	0.2885	0.49875	0.52875	0.4845	0.83075	0.8385	1.02775	0.713
α H1-Nano (90oC)		-0.06	-0.063	0.05325	0.13625	0.13725	0.14125	0.07775	0.0305	0.09325	0.22775	0.39775	0.556	1.23475	1.177	1.21	1.131	1.16075	0.87675	1.114	1.04325	0.13675	0.294	0.9285	0.86075	0.57275	0.91375	0.6805	0.83725	0.51675	0.60225
smb://ai-fas3/LID_EMICRO/shared/Mallory/Mouse DATA/NPST02 Heated/Heated Nano.pzfx

## Sheet: 3A
		Monoclonal Stem Antibody				α H1-Nano				α H1-Nano + Adjuvant				Polyclonal to H1
H1 rHA Full		2.0865	1.8935	0.9945	0.7405	1.9285	1.6875	1.3495	1.0035	3.5695	3.8625	2.1805	1.6245	2.4475	3.4115	3.8625	1.4475
H1 rHA Ecto		1.0095	0.8855	0.5285	0.5425	0.9015	0.8845	0.5925	0.5885	2.4665	2.4025	1.3655	1.3645	3.7095	3.1855	3.8615	3.8615
H1 rHA Head		0.0245	0.0155	0.0185	0.0115	0.0085	0.0025	0.0055	0.0015	0.0055	0.0105	0.0115	0.0065	3.8595	3.8595	3.8595	3.8595
smb://ai-fas3/LID_EMICRO/shared/Mallory/Mouse DATA/Other/Stem Binding/H1 HA1/H1p nano head binding.pzfx

## Sheet: 3D
	Day 14 Nanoparticle																				Day 14 Nanoparticle+Adjuvant																				Day 35 Nanoparticle
Scaf	3.90309	3.90309	3.90309	3.90309	3.90309	3.90309	3.90309	3.90309	3.90309	3.90309	3.90309	3.90309	3.90309	3.90309	3.90309	3.90309	3.90309	3.90309	3.90309	3.90309	3.90309	3.90309	3.90309	4.20412	4.20412	3.90309	3.90309	3.90309	3.90309	3.90309	3.90309	4.50515	3.90309	4.20412	4.20412	4.20412	4.20412	4.20412	4.20412	4.20412	3.90309	4.20412	4.50515	3.90309	4.50515	5.10721	4.50515	3.90309	3.90309
H1-Nano	3.90309	4.20412	3.90309	3.90309	4.20412	4.20412	4.80618	4.80618	4.80618	4.80618	3.90309	4.80618	4.80618	4.80618	4.80618	3.90309	4.80618	4.80618	4.80618	4.80618	4.20412	4.20412	5.70927	6.0103	6.0103	5.10721	4.80618	4.80618	4.80618	4.80618	5.40824	4.80618	5.70927	5.70927	5.10721	5.10721	4.80618	5.10721	5.10721	5.40824	5.40824	5.40824	5.70927	5.70927	5.70927	5.70927	5.70927	5.10721	5.70927
H1 rHA	3.90309	3.90309	4.20412	4.20412	4.20412	3.90309	4.50515	3.90309	3.90309	3.90309	3.90309	4.20412	4.20412	4.20412	4.80618	4.20412	4.20412	3.90309	3.90309	3.90309	4.50515	4.80618	5.10721	5.10721	5.10721	4.80618	3.90309	4.50515	4.50515	4.50515	4.80618	4.80618	4.80618	5.10721	4.80618	5.10721	5.10721	5.40824	4.80618	4.80618	5.40824	4.80618	5.40824	5.70927	5.40824	5.40824	5.10721	4.50515	5.10721
smb://ai-fas3/LID_EMICRO/shared/Mallory/Mouse DATA/Nano_Paper_Revisions/Challenge dilutions2b.pzfx
[truncated: 29 more columns]

## Sheet: 3E
	Days	PBS Control	H1-Nano	H1-Nano + Adjuvant
367	4	1
368	7	1
369	5	1
370	5	1
371	5	1
377	14		0
378	14		0
379	14		0
380	14		0
381	4		1
387	7			1
388	6			1
389	6			1
390	14			0
391	14			0
smb://ai-fas3/LID_EMICRO/shared/Mallory/Off Site Mouse Work/ABL- Completed/ABL-LID CA09 challenge Jan 2016[3].pzf

## Sheet: 3F
Days	PBS Control					H1-Nano					H1-Nano + Adjuvant
0	0	0	0	0	0	0	0	0	0	0	0	0	0	0	0
1	-1	-0.53	-0.52	-0.94	-1.42	-0.51	-1.84	-1.02	-1.46	-1.83	-0.48	-0.5	0	0	0
2	-1.99	-0.53	-0.52	-1.41	-1.9	-1.02	-1.84	-1.02	-1.46	-3.67	0	-1.5	-1.02	0	-0.48
3	-5.47	-2.67	-2.09	-3.29	-5.69	-2.54	-3.23	-2.04	-4.39	-5.5	-3.81	-5.5	-4.59	0	-0.48
4	-20.4	-10.7	-14.66	-11.74	-18.01	-7.11	-3.23	-2.55	-8.29	-8.72	-5.24	-10	-12.76	-0.93	-0.48
5		-13.37	-20.42	-20.66	-20.85	-8.12	-1.38	-3.06	-9.76		-10.48	-15.5	-15.31	-6.07	-0.95
6		-16.58				-5.58	-2.3	-1.02	-10.73		-15.71	-20.5	-22.96	-7.01	0
7		-22.46				-11.68	-3.69	-2.55	-14.63		-21.9			-7.94	-2.38
8						-13.2	-5.07	-3.06	-14.63					-6.07	-0.95
9						-8.12	-5.07	-3.57	-10.24					-4.21	-0.95
10						-4.57	-5.07	-3.06	-7.8					-2.34	0
11
12
13						3.05	0	-1.53	-6.83					0.93	2.86
14						1.02	-0.46	-1.53	-2.93					0.93	1.9
smb://ai-fas3/LID_EMICRO/shared/Mallory/Off Site Mouse Work/ABL- Completed/ABL-LID CA09 challenge Jan 2016[3].pzf

## Sheet: 4A
		Monoclonal Stem Antibody				α H1-Nano				α H1-Nano + Adjuvant				Polyclonal to H1
H1 rHA Full		2.0865	1.8935	0.9945	0.7405	1.9285	1.6875	1.3495	1.0035	3.5695	3.8625	2.1805	1.6245	2.4475	3.4115	3.8625	1.4475
H1 rHA Ecto		1.0095	0.8855	0.5285	0.5425	0.9015	0.8845	0.5925	0.5885	2.4665	2.4025	1.3655	1.3645	3.7095	3.1855	3.8615	3.8615
H1 rHA Head		0.0245	0.0155	0.0185	0.0115	0.0085	0.0025	0.0055	0.0015	0.0055	0.0105	0.0115	0.0065	3.8595	3.8595	3.8595	3.8595
	smb://ai-fas3/LID_EMICRO/shared/Mallory/Mouse DATA/Other/Stem Binding/H1 HA1/H1p nano head binding.pzfx

## Sheet: 5D
	H5				α H7-Nano				α H1-Nano				α H1-Nano S				α Scaffolding				α Saline				PBS				Positive Control
4.20412	0.005	0.002	0.003	-0.001	0.015	0.016	0.013	0.015	0.016	0.012	0.008	0.006	0.003	0.004	0	0	0.003	0.002	0	0.003	0.002	-0.001	0.002
3.90309	0.005	0.002	0.006	0.001	0.03	0.032	0.03	0.029	0.025	0.021	0.022	0.015	0.005	0.005	0.005	0	0.004	0.001	0.007	0.002	0.005	0.004	0.002
3.60206	0.01	0.006	0.014	0.002	0.042	0.043	0.043	0.044	0.038	0.04	0.035	0.031	0.006	0.007	0.003	0.002	0.004	0.002	0.006	0.003	0.007	0.003	0.003
3.30103	0.013	0.011	0.011	0.003	0.082	0.076	0.079	0.065	0.044	0.048	0.041	0.049	0.007	0.005	0.008	0.008	0.005	0.011	0.002	0.005	0.009	0.009	0.008
3	0.017	0.017	0.019	0.014	0.093	0.095	0.094	0.108	0.083	0.067	0.072	0.063	0.017	0.01	0.009	0.007	0.007	0.01	0.006	0.008	0.015	0.015	0.012
2.69897	0.032	0.024	0.029	0.029	0.167	0.201	0.186	0.185	0.11	0.099	0.101	0.099	0.024	0.02	0.017	0.012	0.015	0.016	0.022	0.015	0.026	0.015	0.026
2.39794	0.071	0.049	0.042	0.049	0.247	0.231	0.267	0.248	0.177	0.17	0.159	0.165	0.037	0.033	0.032	0.024	0.035	0.033	0.032	0.035	0.034	0.03	0.036
2.09691	0.089	0.102	0.079	0.099	0.365	0.377	0.347	0.375	0.229	0.215	0.246	0.199	0.083	0.088	0.064	0.066	0.074	0.088	0.07	0.088	0.072	0.072	0.069						1.5	1.504	1.431	1.526
smb://ai-fas3/LID_EMICRO/shared/Mallory/Mouse DATA/NPST02 Challenge Study/Nano dilution copy.pzfx

## Sheet: 5E
	H5				α H7-Nano				α H1-Nano				α H1-Nano S				α Scaffolding				α Saline				PBS				Positive Control
4.20412	0.022	0.008	-0.014	-0.006	0.015	0.004	0.003	0.016	0.142	0.12	0.149	0.122	0.027	0.018	0.011	0.021	0.006	0.008	-0.005	0.021	0.004	-0.011	0
3.90309	0.006	0.006	-0.022	0.003	0.011	0.014	0.001	0.007	0.263	0.215	0.256	0.235	0.03	0.01	0.006	0.016	0.003	0.007	0.015	0.006	0.011	-0.001	-0.016
3.60206	0.013	0.013	-0.009	0.002	0.031	0.025	0.019	0.024	0.465	0.408	0.51	0.406	0.033	0.023	0.014	0.016	0.001	0.008	0.008	0.004	0.009	-0.001	-0.01
3.30103	0.025	0.01	0.008	0.013	0.048	0.05	0.046	0.053	0.76	0.707	0.783	0.703	0.061	0.056	0.025	0.036	0.006	0.012	-0.006	0	-0.002	0.013	0.002
3	0.039	0.024	0.012	0.021	0.083	0.094	0.091	0.093	1.106	1.051	1.354	1.094	0.125	0.086	0.079	0.076	0.012	0.007	-0.008	0.019	0.019	0.013	0.005
2.69897	0.063	0.049	0.037	0.057	0.16	0.162	0.185	0.146	1.541	1.437	1.687	1.472	0.197	0.168	0.156	0.14	0.02	0.005	-0.005	0.016	0.028	0.022	0.015
2.39794	0.097	0.084	0.068	0.098	0.251	0.267	0.263	0.284	1.843	1.772	1.927	1.686	0.289	0.253	0.286	0.266	0.035	0.014	0.03	0.026	0.022	0.022	0.02
2.09691	0.162	0.158	0.133	0.165	0.519	0.554	0.548	0.654	2.135	2.118	2.018	2.028	0.572	0.528	0.622	0.641	0.062	0.074	0.047	0.092	0.049	0.049	0.049						3.563	3.34	3.103	3.839
smb://ai-fas3/LID_EMICRO/shared/Mallory/Mouse DATA/NPST02 Challenge Study/Nano dilution copy.pzfx

## Sheet: 6A
	α H5-Nano				α H7-Nano				α H1-Nano				α H1-Nano S				α Scaffolding				α Saline				PBS				Positive Control
4.20412	0.006	0.006	0.017	0.01	-0.003	-0.006	-0.003	-0.006	-0.004	-0.006	-0.003	-0.006	-0.004	-0.001	0.003	0.005	-0.004	0.003	-0.003	0.005	0.002	0.001	-0.001	-0.15
3.90309	0.015	0.012	0.024	0.026	-0.004	-0.007	-0.001	-0.002	-0.006	-0.007	-0.001	-0.004	-0.003	-0.003	-0.002	0.005	-0.003	-0.003	-0.004	-0.002	-0.001	-0.002	0.003	-0.15
3.60206	0.036	0.03	0.045	0.049	-0.002	0.001	0.002	0.002	0.001	0.001	0.004	-0.002	0.002	0.002	0.004	0.002	-0.003	0.001	0.002	0.001	0.004	-0.002	0.009	-0.15
3.30103	0.062	0.057	0.079	0.075	0.002	0.004	0.003	0.005	0.004	0.004	0.003	0.004	0.007	0.008	0.009	0.006	-0.001	0.009	-0.001	0.003	0.004	0.001	0.008	-0.15
3	0.121	0.109	0.16	0.15	0.011	0.013	0.017	0.012	0.013	0.008	0.014	0.007	0.02	0.016	0.016	0.01	0.01	0.007	0.003	0.004	0.007	0.019	0.026	-0.15
2.69897	0.219	0.206	0.285	0.274	0.019	0.023	0.021	0.018	0.022	0.019	0.014	0.015	0.042	0.029	0.025	0.02	0.015	0.019	0.009	0.012	0.018	0.027	0.016	-0.15
2.39794	0.351	0.337	0.346	0.367	0.03	0.035	0.025	0.044	0.04	0.03	0.03	0.029	0.062	0.052	0.045	0.038	0.03	0.032	0.024	0.024	0.022	0.026	0.025	-0.15
2.09691	0.585	0.563	0.598	0.545	0.063	0.061	0.064	0.047	0.088	0.074	0.076	0.057	0.136	0.119	0.105	0.101	0.065	0.073	0.051	0.07	0.052	0.051	0.046	-0.15					3.118	3.847	3.166	3.328
smb://ai-fas3/LID_EMICRO/shared/Mallory/Mouse DATA/NPST02 Challenge Study/Nano dilution copy.pzfx

[truncated: 14 more sheets: 6B, 6C, 6H, 6I, 6J, 7D, 7E, 7F, 8A, 8B, 8C, 8D, 8E, 8F]
